# Supplementary material for: Serum creatinine and estimated glomerular filtration rates in HIV positive and negative adults in Ethiopia
Source: PLoS One. 2019 Feb 12;14(2):e0211630. doi: 10.1371/journal.pone.0211630 (PMC6372225; doi:10.1371/journal.pone.0211630)
Supplement: S1 Table — (CSV) [file pone.0211630.s001.csv]

HIV_status	gripst_0	who_0	tbtreat_0	dffm_0	dfm_0	cd40	hbv_0	hcv_0	n240	vol0	prodip0	creatinine_u	crp_0	creatinine_0
HIV positive	23	I	no TB	35	11	25	0	0					1.8	0.6
HIV positive	21	I	no TB	38	7	177	1	0					38.4	0.5
HIV positive	13	I	no TB	43	6	253	0	0					0.9	0.9
HIV positive	21	I	no TB	35	8	268	0	0					0.0	0.5
HIV positive	18	I	no TB	27	7	376	0	0					0.2	0.7
HIV positive	19	I	no TB	39	4	201	0	0					0.4	0.8
HIV positive	23	I	no TB	38	5	849	0	0			n		27.8	0.6
HIV positive	13	I	no TB	33	7	204	0	0			n		1.5	0.5
HIV positive	15	I	TB	38	7	124	0		y	890	n	66.89	2.8	0.8
HIV positive	22	I	no TB	39	10	117	0	0			n		4.3	0.8
HIV positive	17	I	no TB	34	7	220	0	0			n		8.6	0.8
HIV positive	17	I	no TB	38	2	222	0	0	y	375	n	100.43	0.5	0.5
HIV positive	13	I	no TB	34	4	168	0	0					30.2	0.6
HIV positive	29	I	no TB	45	5	174	0	0			n		0.4	0.6
HIV positive	17	I	no TB	45	6	166	0	0					1.1	0.8
HIV positive	16	I	TB	38	8	176	0	0	y	1380	n	31.12	0.5	0.5
HIV positive	12	I	no TB	33	9	75	0	0			n		0.3	0.8
HIV positive	32	I	no TB	40	6	66	0	0					5.7	0.8
HIV positive	19	I	no TB	27	8	195	0	0					1.3	0.4
HIV positive	24	I	no TB	35	8	151	0	0					0.2	0.8
HIV positive	26	I	no TB	39	8	320	0	0					0.1	0.7
HIV positive	25	I	no TB	36	1	321	0	0			n		0.2	0.8
HIV positive	18	I	TB	31	9	22	0	0	y	600	3	177	10.8	0.8
HIV positive	28	I	no TB	39	3	119	0	0			n		11.0	0.7
HIV positive	35	I	no TB	43	5	114	0	0			n		2.7	1.0
HIV positive	18	I	no TB	30	9	191	0	0					4.3	0.6
HIV positive	20	I	no TB	38	5	87	0	0	y	1500	N	34.46	0.4	0.5
HIV positive	21	I	no TB	31	8	106	0	0			n		0.2	0.6
HIV positive	19	I	no TB	28	6	310	0	0	y	1400	n	69.51	31.9	0.5
HIV positive	20	I	no TB	35	9	291	1	0			n		7.7	0.7
HIV positive	29	I	no TB	41	8	190	0	0			n		0.1	0.7
HIV positive	18	I	no TB	34	13	639	0	0			n		0.0	0.5
HIV positive	29	I	no TB	41	5	37	0	0			n	54.3	12.8	0.8
HIV positive	21	I	no TB	32	7		0	0			n		2.4	0.6
HIV positive	10	I	no TB	30	8	114	0	0			n		10.6	0.8
HIV positive	15	I	no TB	29	13	9	0	0			n		0.5	0.6
HIV positive	28	I	no TB	50	5	420							0.9	0.8
HIV positive	24	I	no TB	45	8	84							2.3	0.6
HIV positive	27	I	no TB	46	9	123							17.3	0.7
HIV positive	20	I	no TB	41	14	161							0.7	0.6
HIV positive	20	I	no TB	36	13	216							2.9	0.6
HIV positive	22	I	no TB	33	11	139							0.2	0.8
HIV positive	18	I	no TB	35	11	282		0					0.6	0.9
HIV positive	19	I	no TB	35	20	53	0	0					37.0	0.8
HIV positive
HIV positive	24	I	TB	36	5	325	0	0					6.6	1.3
HIV positive	33	I	no TB	55	13	198	0	0					2.4
HIV positive	24	I	no TB	48	8	119	0	0					0.4	0.7
HIV positive	21	I	no TB	32	20	205	0	0					0.1	0.6
HIV positive	28	I	no TB	49	24	140	0	0					3.3	1.1
HIV positive	20	I	no TB	35	11	309	0	0					2.1	0.6
HIV positive	14	I	no TB	35	9	257	0	0					1.0	0.7
HIV positive	19	I	no TB	38	14	246	0	0					1.2	0.6
HIV positive	16	I	no TB	33	9	276	0	0					0.5	0.7
HIV positive	18	I	no TB	34	7	183	0	0					0.8	0.7
HIV positive	16	I	no TB	48	17	660	0	0					1.4	1.1
HIV positive	21	I	no TB	36	9	138	0	0					1.2	0.8
HIV positive	17	I	no TB	37	14	120	0	0					1.2	0.6
HIV positive	26	I	no TB	41	24	309	0	0					0.3	0.7
HIV positive	33	I	no TB	47	10	207	0	0					11.1	0.7
HIV positive	27	I	no TB	44	15	279	0	0					0.0	0.5
HIV positive
HIV positive	30	I	no TB			299	0	0					1.7	0.9
HIV positive	21	I	no TB	39	20	201	0	0					0.7	0.8
HIV positive	20	I	no TB	43	12	322	0	0					0.4	0.6
HIV positive	22	I	no TB	39	33	234	0	0					0.5	0.7
HIV positive	30	I	TB	44	8	55	0	0					7.2	1.0
HIV positive	22	I	no TB	41	9	185	0	0					3.0	0.5
HIV positive	30	I	no TB	48	14	144	0	0			n		1.2	0.9
HIV positive	19	I	no TB	36	9	110	0	0					0.6	0.6
HIV positive	20	I	no TB	40	11	224	0	0					0.3	0.6
HIV positive	25	I	no TB	37	11	183	0	0	y	1030	n	67.83	8.5	0.9
HIV positive	20	I	no TB	38	10	43	0	0	y	655	n	76.15	1.0	0.8
HIV positive	19	I	no TB	36	11	46	0	0	y	620	n	112.07	73.9	0.6
HIV positive	28	I	no TB	45	3	90	0	0					79.9	1.0
HIV positive	21	I	TB	38	20	248	0	0	y	1300	n	89.12	0.4	0.5
HIV positive	19	I	no TB	42	10	140	0	0			n		16.4	0.4
HIV positive	19	I	TB	32	10	254	0	0			3	143.74	34.3	0.6
HIV positive	27	I	no TB	50	7	321	0	0					2.4	0.8
HIV positive	32	I	no TB	41	10	130	0	0			n		8.6	0.8
HIV positive	24	I	no TB	40	11	92	0	0	y	500	n	157.7	8.6	0.7
HIV positive	21	I	no TB	34	12	131	0	0			n		42.8
HIV positive
HIV positive	33	I	no TB	47	3	135	0	0			n		0.7	0.8
HIV positive	14	I	no TB	35	7	156	0	0			n		3.2	0.9
HIV positive	24	I	no TB	38	8	288	0	0			n		0.8	0.6
HIV positive	31	I	no TB	44	9	115	0	0			n		3.7	1.1
HIV positive	21	I	no TB	39	6	175	0	0					0.3	0.6
HIV positive	26	I	no TB	45	15	421	0	0					2.3	0.7
HIV positive	20	I	TB	39	6	204	0	0	y	1430	n	42.9	5.0	0.4
HIV positive	11	I	no TB	50	1				y	890	N	93.36
HIV positive	18	I	no TB	37	10	322	1	0	y	970	n	57.6	0.6	0.5
HIV positive	25	I	no TB	46	13	41	0	0	y	1200	n	89.3	1.2	1.2
HIV positive	22	I	no TB	34	7	150	0	0					92.1	1.0
HIV positive	33			49	2	273	1	0			n		0.2	0.7
HIV positive	28	I	no TB	48	8	314	1	0	y	1820	n	25.55	51.8	0.6
HIV positive	14	I	no TB	37	13	129	0	0	y	610	n	111.59	0.0	0.4
HIV positive	23	I	no TB	37	11	150	0	0	y	640	n	54.12	0.7	0.5
HIV positive	22	I	no TB	41	3	89	0	0			n		0.7	0.8
HIV positive	21	I	no TB	38	21	127	0	0			n		5.9	0.6
HIV positive	28	I	no TB	44	5	89	0	0			n		130.9	1.0
HIV positive	23	I	no TB	49	13	328	0	0			n		1.8	0.7
HIV positive	15	I	no TB	37	14	384	0	0	y	910	n	71.62	0.3	0.5
HIV positive	23	I	no TB	39	6	102	0	0	y	560	n	105.68	18.7	0.6
HIV positive	15	I	no TB	35	6	144	0	0			5	143.3	0.1	4.7
HIV positive	33	I	no TB	46	7	230	0	0			n		6.6	0.8
HIV positive	29	I	no TB	43	5	136	0	0	y	2100	n	43.62	0.6	0.7
HIV positive	29	I	no TB	42	6	29	0	0					3.2	0.8
HIV positive	20	I	no TB	30	4	332	0	0	y	1880	n	38.76	0.4	0.5
HIV positive	19	I	no TB	40	16	196	0	0	y	1000	n	69.46	1.7	0.5
HIV positive	23	I	no TB	46	14	520	0	0			n		4.2	0.7
HIV positive	33	I	no TB	53	6	203	0	0			n		7.5	0.7
HIV positive	35	I	no TB	50	11	39	0	0			n		30.8	0.9
HIV positive	44	I	no TB	53	8	317	0	0			n		0.6	0.9
HIV positive	22	I	no TB	32	8	218	0	0			n		12.7	0.6
HIV positive	39	I	no TB	47	6	104	0	0			n		0.2	0.8
HIV positive	19	I	no TB	37	8	178	0	0	y	1190	n	63.5	0.7	0.7
HIV positive	17	I	no TB	34	12	205	0	0			n		0.7	0.6
HIV positive	22	I	no TB	45	7	101	0	0	y	610	n	18.37	11.3	0.7
HIV positive	26	I	no TB	38	14	218	0	0			n		1.9	0.8
HIV positive	22	I	no TB	43	8	238	0	0			n		3.8	0.8
HIV positive	22	I	no TB	40	28	207	0	0	y	1160	n	58.36	0.6	0.7
HIV positive	15	I	TB	35	8	341	0	0	y	1980	n	36.18	0.9	0.5
HIV positive	22	I	no TB	33	11	329	0	0	y	640	n	109.55	5.5	0.7
HIV positive	21	I	no TB	43	13	349	0	0	y	1580	n	60.28	2.1	0.6
HIV positive
HIV positive	21	I	no TB	33	13	110	0	0			n		2.1	0.6
HIV positive	23	I	no TB			34	1	0					200.8	1.1
HIV positive	19	I	no TB	38	14	760	0	0	y	1120	n	61.93	1.2	0.7
HIV positive	15	I	no TB	39	2	83	0	0			n		9.8	0.4
HIV positive	19	I	no TB	33	6	345	0	0					7.2	0.7
HIV positive	18	I	no TB	42	9	187	0	0	y	1480	n	52.58	0.1	0.6
HIV positive	16	I	no TB	33	10	229	0	0			n		1.0	0.6
HIV positive	21	I	no TB	41	12	302	0	0					8.1	0.6
HIV positive	25	I	TB	51	9	166	0	0					31.5	0.6
HIV positive	21	I	no TB	42	6	277	0	0					0.5	0.8
HIV positive	18	I	no TB	32	18	242	0	0	y	1520	N	31.6	1.3	0.6
HIV positive	21	I	no TB	36	15	179	0	0	y	480	n	88.28	0.7	0.5
HIV positive	20	I	no TB	36	11	250	0	0	y	1120	n	58.06	0.5	0.6
HIV positive	18	I	TB	39	9	46	0	0					1.0	0.4
HIV positive	21	I	no TB	39	16	292	0	1					0.3	0.4
HIV positive	16	I	no TB	39	10	80	0	0					3.0	0.6
HIV positive	24	I	no TB	44	6	234	0	0	y	1450	n	53.24	1.0	0.6
HIV positive	20	I	no TB	39	19	273	0	0			n		2.3	0.5
HIV positive	15	I	no TB	36	12	54	0	0					0.5	0.7
HIV positive	37	I	no TB	46	20	167	0	0			3	245.3	2.0	0.9
HIV positive	24	I	TB	41	8	91	0	0			3	232.54	29.8	0.8
HIV positive	36	I	no TB	53	4	191	0	0			n		0.7	0.9
HIV positive	23	I	no TB	48	29	114	0	0			n		0.5	0.7
HIV positive	37	I	no TB	54	14	118	0	0			n		0.5	1.1
HIV positive	13	I	no TB	38	4	54	0	0			n		1.2	0.5
HIV positive	25	I	no TB	45	11	143	0	0			n		0.1	0.4
HIV positive	26	I	no TB	42	8	197	0	0			n		2.5	1.0
HIV positive	27	I	no TB	41	16	73	0	0			1	311.95	41.9	0.8
HIV positive	13	I	TB	29	8	64	0	0			n		0.5	0.6
HIV positive	19	I	no TB	35	5	137		0	y	1500	n	25.53	9.3	0.5
HIV positive	26	I	no TB	47	7	307	0	0			n	98.98	4.8	0.9
HIV positive	30	I	no TB	46	7	41	0	0			1	262	19.7	0.8
HIV positive	35	I	no TB	51	11	272	0	0			n		1.0	0.9
HIV positive	32	I	no TB	39	11	174	0	0			n		0.9	0.7
HIV positive	23	I	TB	47	6	172	0	0			n		6.3	0.9
HIV positive	30	I	no TB	50	5	243	0	0					36.3	0.7
HIV positive	21	I	no TB	40	8	82	0	0				40.17	10.8	0.5
HIV positive	33	I	no TB	48	4	176	0	0			n		0.6	0.3
HIV positive	16	I	TB	32	7	163	0	0	y	2320	n	41.28	7.0	0.2
HIV positive	28	I	no TB	38	9	285	0	0			n		11.4	1.1
HIV positive	23	I	TB	40	7	157	0	0					11.2	0.4
HIV positive	23	I	no TB	40	11	189	0	0					0.5	0.4
HIV positive	25	I	no TB	46	6	232	0	0			n		10.3	0.6
HIV positive	21	I	no TB	36	9	86	0	0	y	880	n		14.0	0.4
HIV positive	15	I	no TB	38	8	77	0	0			n		17.6	1.1
HIV positive	22	I	no TB	39	7	53	0	0			n		0.7	0.7
HIV positive	26	I	no TB	45	5	193	0	0					21.5	0.4
HIV positive	20	I	TB	45	5	155	0	1	y	1000	n	45.11	4.6	0.5
HIV positive	27	I	no TB	41	9	186	0	0			n		9.3	0.5
HIV positive	49	I	no TB	49	6	207	0	0			n		0.9	0.6
HIV positive	18	I	no TB	30	9		0	0			n		7.7	0.7
HIV positive	33	I	no TB	52	3	75	0	0			n		1.0	0.7
HIV positive	20	I	no TB	42	8	207	0	0			n		3.4	0.6
HIV positive	20	I	no TB	37	11	282	0	0			n		4.1	0.4
HIV positive	32	I	no TB	50	7	161	0	0			n		50.7	0.6
HIV positive	32	I	no TB	48	3	212	0	0			n		36.7	0.8
HIV positive	28	I	no TB	49	5	247	0	0			n		17.6	0.7
HIV positive	27	I	no TB	36	12	153	0	0			n		0.3	0.6
HIV positive	26	I	no TB	37	6	130	0	0			n		53.6	0.4
HIV positive	27	I	no TB	37	6	208	0	0	y	920	n	51.11	10.1	0.7
HIV positive	22	I	TB	38	10	283	0	0			n		0.3	0.5
HIV positive	21	I	no TB	38	12	146	0	0			n		2.7	0.6
HIV positive	24	I	no TB	38	9	206	0	0			n		0.0	0.6
HIV positive	50	I	TB	65	7	260	0	0			n		2.1	0.6
HIV positive	22	I	no TB	35	15	169	0	0			n		2.5	0.7
HIV positive	21	I	no TB	35	13	217	0	0			n		5.2	1.0
HIV positive	33	I	no TB	55	8	162	1	0			n		2.2	0.7
HIV positive	21	I	no TB	36	9	79	0	0	y	2400	n	28.05	23.7	0.8
HIV positive	20	I	no TB	31	10	172	0	0			n		32.6	0.1
HIV positive	28	I	TB	50	3	173	0	0			n		11.3	0.9
HIV positive	22	I	no TB	28	10	189	0	0			n		13.5	0.4
HIV positive	12	I	TB	39	7	62	0	0	y	1200	N	60.49	50.6	0.3
HIV positive	31	I	no TB	51	9	509	1	0			n		5.6	0.7
HIV positive	22	I	no TB	38	11	227	0	0			n		0.0	0.1
HIV positive	21	I	no TB	33	15	271	0	0			n		0.3	0.7
HIV positive	19	I	no TB	38	10	84	0	0	y	2650	n	42.89	0.4	0.6
HIV positive	23	I	no TB	49	11	126	0	0			n		5.4	0.8
HIV positive	18	I	TB	32	10	129	0	0			n		5.3	0.5
HIV positive	25	I	no TB	40	7	207	0	0			n		0.2	0.4
HIV positive	25	I	TB	49	6	128	0	0			n		9.5	0.6
HIV positive	20	I	no TB	33	13	150	0	0			n		2.0	0.4
HIV positive	20	I	no TB	39	7	82	0	0			n		0.7	0.4
HIV positive	24	I	no TB	37	7	225	0	0			n		1.3	0.4
HIV positive	34	I	no TB	47	9	186	0	0			n		2.3	0.5
HIV positive	29	I	TB	48	8	263	0	0			n		26.8	0.5
HIV positive	21	I	no TB	42	10	67	0	0			n		1.9	0.3
HIV positive	17	I	no TB	33	12	185	0	0			n		3.4	0.5
HIV positive	26	I	no TB	40	12	296	0	0			n		0.3	0.4
HIV positive	25	I	no TB	45	5	157	0	0			n		2.4	0.8
HIV positive	21	I	no TB	38	15		0	0	y	1550	n	41.42	3.2	0.5
HIV positive	36	I	no TB	49	11	263	0	0			n		1.7	0.7
HIV positive	25	I	TB	38	6	200	0	0			n		0.3	0.6
HIV positive	19	I	no TB	39	20	34	0	0			n		5.5	0.8
HIV positive	24	I	no TB	43	17	168	0	0			n		0.2	0.5
HIV positive	22	I	no TB	45	12	377	0	0	y	1000	N	99.78	3.5	0.5
HIV positive	18	I	no TB	32	11	97	0	0			n		1.8	0.5
HIV positive	22	I	no TB	35	7	300	1	0			n		0.1	0.4
HIV positive	20	I	no TB	32	14	116	0	0			n		2.7	0.4
HIV positive	21	I	no TB	38	5	187	0	0			n		0.6	0.2
HIV positive	24	I	no TB	37	5	182	0	0			n		0.7	0.7
HIV positive	27	I	no TB	38	11	119	0	0			n		4.1	0.8
HIV positive	29	I	no TB	55	15	76	0	0			n		0.4	0.8
HIV positive	29	I	no TB	35	18		0	0			n		1.2	0.7
HIV positive	20	I	no TB	33	9	95	0	0			n		0.3	0.5
HIV positive	20	I	TB	36	16	18	0	0					1.8	0.4
HIV positive	30	I	no TB	43	10	137	0	0			1	137.4	0.3	0.8
HIV positive	25	I	no TB	44	7	171	0	0			n		0.5	0.5
HIV positive	26	I	no TB	43	7	245	0	0			n	41.8	0.3	0.6
HIV positive	28	I	no TB	51	17	351	0	0			n		9.1	0.7
HIV positive	19	I	no TB	31	19	119	0	0	y	400	1	48.87	0.8	0.5
HIV positive	20	I	no TB	34	4	79	0	0	y	400	n	43.98	0.3	0.6
HIV positive	22	I	no TB	50	-1	146	0	0			n		97.3	0.5
HIV positive	24	I	no TB	42	4	166	0	0	y	750	n	34.62	0.6	0.5
HIV positive	27	I	no TB	40	7	204	0	0	y	2000	n	35.24	0.8	0.6
HIV positive	21	I	no TB	41	7	230	0				n		5.3	0.4
HIV positive	18	I	no TB	34	7	124	0				n		0.2	1.0
HIV positive	13	I	no TB	31	6	239	0				n		1.3	0.7
HIV positive	16	I	no TB	29	13	118	0				n		1.1	0.6
HIV positive	15	I	no TB	33	16	161	0				n		5.6	0.4
HIV positive	26	I	no TB	40	7	189	0				n		0.3	0.4
HIV positive	30	I	no TB	48	0	63	0				n		2.3	0.7
HIV positive	17	I	no TB	33	12	102	0				n		0.2	0.6
HIV positive	31	I	no TB	43	6	123	0				n		2.0	0.8
HIV positive	17	I	no TB	35	16	72	0				n		0.5	0.7
HIV positive	30	I	no TB	52	4	182	0				n		2.4	0.6
HIV positive	18	I	no TB	43	8	40	0				n		0.2	0.2
HIV positive	24	I	no TB	33	14	192	0				n		139.0	0.8
HIV positive	23	I	no TB	34	10	198	0	0			n		0.7	0.8
HIV positive	27	I	no TB	41	21	77	0	0			n		0.5	0.6
HIV positive	24	I	no TB	37	10	158	0	0			n		4.1	0.7
HIV positive	35	I	no TB	55	12	193	0	0			n		0.4	0.8
HIV positive	31	I	no TB	51	8	220	0	0			n		4.5	0.8
HIV positive	23	I	no TB	43	13	93	0	0			n		0.9	0.7
HIV positive	19	I	no TB	36	9	170	0	0			n		0.5	0.5
HIV positive	38	I	no TB	53	13	191	0	0			n		0.1	0.8
HIV positive	38	I	no TB	59	7	94	1	0			n		6.0	0.8
HIV positive	19	I	no TB	37	9	189	0	0			n		0.5	0.6
HIV positive	22	I	no TB	33	7	41	0	0			3	94.1	0.8	0.6
HIV positive	37	I	no TB	48	8	196	0	0			n		0.3	0.8
HIV positive	37	I	no TB	57	16	227	0	0					0.6	0.9
HIV positive	20	I	no TB	33	8	180	0	0			n		6.6	0.6
HIV positive	27	I	no TB	42	8	325	0	0			n		0.6	0.8
HIV positive	15	I	no TB	31	18	216	0	0			n		0.4	1.1
HIV positive	19	I	no TB	41	12	170	0	0			n		20.1	0.5
HIV positive	18	I	no TB	32	9	36	0	0			n	52.8	0.5	0.8
HIV positive	23	I	no TB	39	15	197	0	0			n		0.6	0.4
HIV positive	27	I	no TB	36	12	80	0	0			n		4.4	0.6
HIV positive	48	I	no TB	56	6	150	0	0			n		2.1	1.1
HIV positive	28	I	no TB	39	16	19	0	0			n		7.2	0.8
HIV positive	22	I	no TB	38	7	131	0	0			n		1.8	0.6
HIV positive	18	I	no TB	36	14	207	1	0					0.2	0.7
HIV positive	26	I	no TB	46	9	256	0	0				66.9	0.8	0.9
HIV positive	24	I	no TB	38	14	238	0	0					0.4	0.6
HIV positive	20	I	no TB	34	11	291	0	0					6.0	0.5
HIV positive	35	I	no TB	53	2	134	0	0			n	109.9	0.8	0.9
HIV positive	22	I	no TB	44	11	225	0	0					0.1	0.8
HIV positive	23	I	no TB	44	10	37	0	0			n		16.0	1.0
HIV positive	22	I	no TB	39	12	184	0	0					13.9	0.6
HIV positive	26	I	TB	36	10	291	0	0			n		1.3	0.7
HIV positive	19	I	no TB	41	16	141	0	0					56.6	0.8
HIV positive	26	I	no TB	40	9	84	0	0			n		0.4	0.8
HIV positive	19	I	no TB	46	23	179	0	0			n		0.6	0.6
HIV positive	30	I	no TB	44	9	37	0	0					2.4	0.8
HIV positive	32	I	no TB	50	3	137	0	0			n		2.9	0.7
HIV positive	20	I	no TB	35	11	307	0	0			3	105	46.6	0.6
HIV positive	20	I	no TB	43	5	239	0	0			n		3.5	1.2
HIV positive	23	I	TB	39	16	221	0	0			n		6.2	0.7
HIV positive	16	I	no TB	33	15	79	0	0			n		1.2	0.6
HIV positive	20	I	no TB	41	4	303	0	0			n	160.36	0.4	0.7
HIV positive	20	I	no TB	35	8	287	0	0			n		8.5	1.0
HIV positive	20	I	no TB	41	18	401	0	0			n		7.2	0.6
HIV positive	19	I	no TB	33	18	140	0	0			n		0.4	0.7
HIV positive	33	I	TB	51	5	57	0	0			n		21.0	1.0
HIV positive	23	I	TB	36	11	113	0	0			n		4.9	0.7
HIV positive	19	I	no TB	40	6	53	0	0			n		0.3	0.4
HIV positive							0	0
HIV positive	22	I	no TB	45	19	514	0	0			n	100.12	0.8	0.5
HIV positive	29	I	no TB	49	6	322	0	0			n		1.6	1.0
HIV positive	25	I	no TB	41	15	155	0	0					0.0	0.7
HIV positive	19	I	no TB	43	9	339	0	0					1.0	0.7
HIV positive	21	I	no TB	36	14	206	0	0			n		0.0	0.5
HIV positive	11	I	no TB	33	11	249	0	0			n		0.0	0.5
HIV positive	27	I	no TB	43	21	48	0	0			n		9.4	0.8
HIV positive	39	I	no TB	51	3	269	0	0			n		2.2	0.8
HIV positive	20	I	TB	46	4	324	0	0			n		0.7	0.8
HIV positive	31	I	no TB	43	9	77	0	0			n		73.2	0.9
HIV positive	30	I	no TB	47	11	247	0	0			n		6.3	0.9
HIV positive	27	I	no TB	49	12	198	1	0			n		2.5	0.9
HIV positive	34	I	no TB	48	3	262	0	0			n		1.3	0.7
HIV positive	22	I	no TB	34	10	228	0	0			n		23.0	0.6
HIV positive	22	I	no TB	34	13	82	0	0			n		1.2	0.8
HIV positive	28	I	no TB	37	10	243	0	0			n		3.9	0.6
HIV positive	21	I	no TB	31	7	310					n		0.3	0.7
HIV positive	13	I	no TB	33	4	206					n		0.3	0.6
HIV positive	15	I	no TB	31	6	80	0	0	y	600	n	79.93	54.9	0.7
HIV positive	18	I	no TB	28	8	196	0	0			n		42.7	0.5
HIV positive	16	I	no TB	35	3	261	0	0	y	885	n	89.62	2.4	0.5
HIV positive	28	I	no TB	36	6	266	0	0	n	500	n		0.8	0.8
HIV positive	13	I	no TB	27	6	216	0	0			n		0.5	0.7
HIV positive	21	I	no TB	35	6	86	0	0			n		1.0	0.7
HIV positive	13	I	no TB	33	3	178	0	0	y	1560	n	38	12.4	0.4
HIV positive	23	I	no TB	31	4	382	0	0	y	1060	n	75.43	3.9	0.7
HIV positive	17	I	no TB	31	4	95	0	0			n		12.7	0.5
HIV positive	19	I	TB	44	-4		0	0			n		93.4	0.5
HIV positive	22	I	no TB	38	2	40	0	0					92.0	0.8
HIV positive	11	I	TB	30	2	204	0	0			3	55.36	110.2	1.3
HIV positive	25	I	no TB	36	5	150	0	0			n		2.7	0.4
HIV positive	12	I	no TB	34	6	191	0	0					45.0	0.8
HIV positive	16	I	no TB	34	2	243	0	0			3	56.05	1.7	1.3
HIV positive	16	I	no TB	34	2	74	0	0			1	6.58	9.1	0.6
HIV positive	16	I	no TB	33	5	70	0	0			n		5.9	0.6
HIV positive	25	I	no TB	37	5	188	0	0			3	201.87	5.3	0.7
HIV positive	15	I	no TB	32	8	45	0	0					70.8	0.7
HIV positive	18	I	no TB	27	7	184	0	0			n		1.8	0.6
HIV positive	16	I	no TB	34	1	27	0	0					56.0	0.7
HIV positive	17	I	no TB	39	4	217	0	0			n		3.1	0.4
HIV positive	13	I	no TB	30	8	233	0	0			n		124.7	0.7
HIV positive	19	I	no TB	35	9	161	0	0			n		62.2	0.8
HIV positive	25	I	no TB	43	2	71	0	0			n		5.8	0.9
HIV positive	10	I	TB	30	3	213	1	0			n		42.9	0.4
HIV positive	16	I	no TB	35	7	196	0	0			n		3.2	0.8
HIV positive	12	I	TB	32	5	22	0	0			n		2.2	0.3
HIV negative	21					1704							12.2	0.5
HIV negative	17					729							2.0	0.5
HIV negative	35												4.9	0.7
HIV negative	26					1186							1.9	0.5
HIV negative	28					1181							0.9	0.8
HIV negative	35					926							0.4	0.7
HIV negative	29					856							0.2	0.7
HIV negative	39					619							1.4	0.7
HIV negative	21					1407							0.0	0.4
HIV negative	36					548							0.4	0.8
HIV negative	42					991							0.4	0.6
HIV negative	33					1052							0.2	0.7
HIV negative	17					912							0.0	0.5
HIV negative	26					1573							2.7	0.5
HIV negative	31					1284							0.0	0.6
HIV negative	29					667							0.6	0.8
HIV negative	28					1937							0.0	0.6
HIV negative	32					915							0.1	0.6
HIV negative	25					894							0.0	0.6
HIV negative	22					542							0.6	0.5
HIV negative	19					738							2.1	0.6
HIV negative	22					704							2.2	0.5
HIV negative	44					559							0.5	0.8
HIV negative	43					552							66.4	0.6
HIV negative	19					1150							2.7	0.6
HIV negative	34					1116							1.2	0.6
HIV negative	23					686							0.0	0.5
HIV negative	27					1008							3.3	0.6
HIV negative	27												0.2	0.6
HIV negative	35					741							1.2	0.7
HIV negative	25					1014							0.3	0.6
HIV negative	29					969							15.9	0.5
HIV negative	29					1592							0.2	0.6
HIV negative	16					754							0.2	0.5
HIV negative	22					755							2.2	0.6
HIV negative	37					1146							0.6	1.0
HIV negative	35					645							0.7	0.7
HIV negative	24					663							1.9	0.5
HIV negative	29					944							0.3	0.7
HIV negative	24					993							1.4	0.6
HIV negative	32					441							5.1	0.8
HIV negative	21					665							48.6	0.6
HIV negative	25					920							1.4	0.6
HIV negative	25					511							5.9	0.6
HIV negative	23					944							0.2	0.6
HIV negative	24					1127							8.0	0.6
HIV negative	26					746							0.2	0.5
HIV negative	25					908							0.4	0.6
HIV negative	28					925							0.3	0.7
HIV negative	23					424							0.8	0.7
HIV negative	27					549							1.8	0.7
HIV negative	22					1400							1.4	0.6
HIV negative	29					940							0.2	0.7
HIV negative	25					844							0.3	0.8
HIV negative	22					1103							0.0	0.6
HIV negative	24					874							0.2	0.6
HIV negative	19					885							2.9	0.9
HIV negative	27					1143							11.5	0.6
HIV negative	33					665							0.4	0.8
HIV negative	22					976							2.6	0.6
HIV negative	32												0.2	0.9
HIV negative	23					1245							0.3	0.4
HIV negative	26					877							5.3	0.6
HIV negative	27					689							14.3	0.5
HIV negative	34												7.6	0.7
HIV negative	18					727							14.7	0.8
HIV negative	37					1160							0.5	0.7
HIV negative	36					1027							0.2	0.9
HIV negative	14					1027							2.9	0.9
HIV negative	22					646							0.0	0.6
HIV negative	40					728							0.8	1.0
HIV negative	23					1238							1.7	0.5
HIV negative	20					1131							0.6	0.7
HIV negative	36					780							2.4	0.8
HIV negative	29					929							0.2	0.4
HIV negative	24					879							19.8	0.7
HIV negative	37					502							0.3	0.9
HIV negative	47												0.5	0.7
HIV negative	28					673							0.2	0.6
HIV negative	25					916							0.3	0.6
HIV negative	27					849							6.7	0.7
HIV negative	29					1345							0.0	0.6
HIV negative	27					955							0.0	0.5
HIV negative	27					796							0.5	0.4
HIV negative	29					614							0.0	0.5
HIV negative	20					1290							1.5	0.6
HIV negative	28					583							1.4	0.6
HIV negative	31												0.0	0.7
HIV negative	28												0.5	0.8
HIV negative	21					764							0.4	0.7
HIV negative	21												2.8	0.7
HIV negative	15					815							0.0	0.5
HIV negative	18					869							0.8	0.6
HIV negative	22					825							0.0	0.6
HIV negative	34					1289							1.8	0.9
HIV negative	26					739							0.2	0.6
HIV negative	18					516							21.6	0.6
HIV negative	26					855							3.8	0.5
HIV negative	23												0.2	0.6
HIV negative	38												8.7	0.8
